# Supplementary material for: Dysbiosis, inflammation, and response to treatment: a longitudinal study of pediatric subjects with newly diagnosed inflammatory bowel disease
Source: Genome Med. 2016 Jul 13;8:75. doi: 10.1186/s13073-016-0331-y (PMC4944441; doi:10.1186/s13073-016-0331-y)
Supplement: Additional file 1: — Microbiome samples sequencing and analysis summary. Contains a table that summarizes total reads, reads passing QC, and reads successfully classified under closed and de novo OTU-picking approaches for each sample. Also provided are the dysbiosis and Shannon index values for samples under the aforementioned approaches along with median values after 10,000 rarefactions (subsamplings) of the closed-reference.biom table. (XLSX 46 kb) [file 13073_2016_331_MOESM1_ESM.xlsx]

## Sheet: STINKI_presurgery_relevant_data
New Emory ID	total_reads	joined_reads	alignment_fail	ambiguous_base	low_quality	ok	pct_ok	closed_sequences_classified	closed_pct_classified	closed_shannon	closed_Dysbiosis_index	medianof10000subsampled_closed_shannon	medianof10000subsampled_closed_dysbiosis	closed_sequences_classified	closed_pct_classified	denovo_shannon	denovo_Dysbiosis_index
ST01.00	97396	42339	17	0	17	42305	99.9197	39143	92.5257	4.14834	-0.137283	3.04079	-0.163648	38775	91.6558	4.00134	-0.0705001
ST01.03	105948	46074	16	0	25	46033	99.911	44114	95.8313	3.62622	0.258921	2.58602	0.246566	44594	96.874	3.29166	0.258945
ST02.00	116100	50812	44	0	24	50744	99.8662	47024	92.6691	3.76763	0.0290063	2.73542	0.0253511	48593	95.7611	3.95134	0.0250604
ST02.01	109146	48568	38	0	12	48518	99.8971	43474	89.6039	4.04959	-0.878618	2.91394	-0.879721	45677	94.1444	4.72517	-0.872925
ST02.02	97052	42887	10	0	23	42854	99.9231	40866	95.361	4.53329	-0.672336	3.19927	-0.673714	41795	97.5288	4.47108	-0.655173
ST02.03	114732	50692	28	0	26	50638	99.8935	46853	92.5254	4.42615	-1.10257	3.12084	-0.626327	48526	95.8292	4.57687	-0.616029
ST02.04	340028	152899	122	63	324	152390	99.6671	134399	88.1941	5.40231	-0.39095	3.88676	-0.392333	133555	87.6403	6.20813	-0.28392
ST02.05	155426	69325	22	0	41	69262	99.9091	64708	93.425	4.77375	-1.14389	3.41205	-1.15006	66374	95.8303	4.97764	-1.14249
ST02.07	119416	52027	13	0	34	51980	99.9097	49560	95.3444	4.49782	-1.01714	3.16953	-1.01868	49356	94.9519	4.4315	-0.997682
ST02.10	90842	37660	25	0	33	37602	99.846	33906	90.1707	4.60848	-1.62861	3.30187	-1.63318	33423	88.8862	4.88219	-1.60778
ST02.11	103020	43010	14	0	38	42958	99.8791	40172	93.5146	4.0419	-1.46091	2.86624	-1.46455	38875	90.4954	4.03249	-1.43484
ST02.12	66156	28019	26	0	43	27950	99.7537	25668	91.8354	4.47856	-1.16148	3.14626	-1.16195	23431	83.8318	5.03783	-1.10807
ST02.13	127598	54905	21	0	24	54860	99.918	51254	93.4269	4.4551	-1.88273	3.16236	-1.88324	51369	93.6365	4.49402	-1.86892
ST03.00	175446	75028	68	0	103	74857	99.7721	69542	92.8998	4.39078	-0.584278	3.17415	-0.599739	72721	97.1466	5.52681	-0.503819
ST03.01	79820	34694	117	0	45	34532	99.5331	30912	89.517	2.10963	-0.469821	1.82406	-0.544068	33419	96.7769	3.1407	-0.471407
ST03.02	159002	69498	36	0	20	69442	99.9194	65243	93.9532	3.85137	-0.0749503	2.82214	-0.0827471	66660	95.9938	3.88857	-0.0110237
ST05.00	233794	103898	16	0	39	103843	99.9471	99323	95.6473	5.61407	-0.904074	3.99944	-0.917342	96632	93.0559	5.34429	-0.860209
ST05.01	83838	37696	13	0	20	37663	99.9125	35464	94.1614	6.04063	-1.09825	4.29129	-1.10847	36416	96.6891	5.90396	-1.0951
ST05.02	126504	59007	23	11	76	58897	99.8136	54552	92.6227	5.08611	-0.789442	3.59737	-0.798744	53792	91.3323	4.88335	-0.736419
ST05.03	157544	72117	55	21	116	71925	99.7338	63321	88.0375	5.46496	-0.711921	3.85362	-0.722032	64570	89.7741	5.68471	-0.6681
ST05.04	216326	102216	58	21	135	102002	99.7906	94760	92.9001	5.66949	-0.609131	3.9957	-0.619475	92459	90.6443	5.60652	-0.51201
ST05.05	129150	57117	42	0	35	57040	99.8652	51649	90.5487	5.15605	-0.549543	3.72152	-0.567142	49985	87.6315	5.13842	-0.436399
ST05.06	170628	76356	67	0	30	76259	99.873	70481	92.4232	5.26755	-0.684555	3.72084	-0.695083	69239	90.7945	5.21904	-0.605502
ST05.07	138500	61282	99	0	56	61127	99.7471	54061	88.4405	5.32254	-0.837151	3.76217	-0.847381	54631	89.3729	5.61912	-0.806651
ST05.09	186022	86858	40	23	139	86656	99.7674	76768	88.5894	5.93121	-1.58848	4.18896	-1.6022	77845	89.8322	6.29246	-1.60572
ST05.10	128174	57298	63	18	171	57046	99.5602	48857	85.6449	5.33483	-1.22437	3.76569	-1.23363	51090	89.5593	6.00553	-1.24312
ST05.11	92026	39829	18	0	15	39796	99.9171	36582	91.9238	6.13726	-1.46561	4.43268	-1.4886	34492	86.672	5.40002	-1.47145
ST05.12	232690	105237	130	40	294	104773	99.5591	90130	86.0241	5.39724	-2.12749	3.81513	-2.14123	96452	92.0581	6.34201	-2.13159
ST06.00	126732	52926	12	0	42	52872	99.898	49638	93.8833	4.0508	0.523551	3.03516	0.491258	51544	97.4883	4.5355	0.610066
ST06.01	58540	25153	18	0	41	25094	99.7654	23338	93.0023	2.91264	1.9881	2.40251	1.93596	24469	97.5094	4.13018	1.73655
ST06.03	106384	47874	53	20	84	47717	99.6721	43130	90.3871	3.49602	0.270165	2.74838	0.135006	45532	95.4209	4.57612	0.645286
ST07.01	138814	65642	33	23	97	65489	99.7669	53579	81.8137	6.43573	-1.87907	4.58533	-1.89926	53617	81.8718	6.97386	-1.88272
ST07.02	237562	110024	100	34	266	109624	99.6364	90241	82.3187	5.98759	-2.24007	4.24286	-2.26304	91903	83.8347	6.92111	-2.23027
ST07.03	28988	13043	7	0	10	13026	99.8697	11146	85.5673	6.14105	-2.11715	4.42684	-2.14711	10451	80.2318	5.94232	-2.08848
ST07.04	213950	93723	87	0	69	93567	99.8336	80826	86.383	6.11065	-2.00114	4.34746	-2.01746	82501	88.1732	6.5552	-1.99993
ST07.05	218250	93562	36	0	60	93466	99.8974	75299	80.563	5.8905	-1.50661	4.2745	-1.53949	74308	79.5027	6.4209	-1.49598
ST07.06	121544	56482	46	16	87	56333	99.7362	43961	78.0377	6.0954	-1.6684	4.37775	-1.69792	43782	77.72	6.38185	-1.65771
ST07.07	161918	67632	42	0	57	67533	99.8536	54957	81.378	6.15981	-1.76142	4.39419	-1.78139	56542	83.725	6.81068	-1.75728
ST08.00	33184	13357	29	4	37	13287	99.4759	10235	77.0302	4.04198	0.440013	2.93861	0.434507	12725	95.7703	6.04737	0.533642
ST08.01	244156	109335	117	66	373	108779	99.4915	94280	86.6711	5.73722	-1.60151	4.08265	-1.61706	99586	91.5489	6.87651	-1.59383
ST08.02	265254	125316	59	50	177	125030	99.7718	114244	91.3733	6.28557	-1.31596	4.41827	-1.32691	114433	91.5244	6.5433	-1.3115
ST08.03	188384	87830	50	33	127	87620	99.7609	81902	93.4741	5.62236	-0.854674	3.94901	-0.863998	82705	94.3906	5.69885	-0.824048
ST08.04	97082	42190	49	0	18	42123	99.8412	38701	91.8762	3.84071	-0.022832	2.73018	-0.0229695	40407	95.9262	4.32335	0.0246948
ST08.06	173716	75188	82	0	51	75055	99.8231	67660	90.1472	5.32215	-1.527	3.74573	-1.5301	70254	93.6034	6.02984	-1.48409
ST08.07	148696	63771	6	0	42	63723	99.9247	57801	90.7067	5.2136	-2.15819	3.67566	-2.1758	55669	87.3609	4.99684	-2.13258
ST08.08	144552	61106	54	0	58	60994	99.8167	53716	88.0677	5.56479	-0.830695	3.9154	-0.837328	53838	88.2677	5.61189	-0.7825
ST08.09	265138	118369	29	0	54	118286	99.9299	111245	94.0475	5.97974	-1.14936	4.21691	-1.16151	108013	91.3151	5.65181	-1.13631
ST10.01	10652	4741	8	3	11	4719	99.536	4226	89.5529	6.76949	-2.16862	4.97302	-2.20197	3952	83.7466	6.28339	-2.12151
ST10.03	38524	14732	48	9	37	14638	99.3619	11219	76.643	6.01531	-1.44691	4.34638	-1.4758	13638	93.1685	7.65012	-1.49942
ST10.04	234088	99367	94	0	61	99212	99.844	86061	86.7445	6.37598	-2.50499	4.519	-2.52504	87387	88.0811	6.73784	-2.45898
ST10.06	132838	54870	17	0	46	54807	99.8852	49146	89.671	6.13441	-2.66199	4.38752	-2.69402	47152	86.0328	5.94347	-2.62031
ST10.08	206684	86612	32	0	72	86508	99.8799	77699	89.8171	6.49315	-2.53428	4.60252	-2.5701	77678	89.7929	6.48383	-2.53138
ST10.09	207790	89355	48	0	79	89228	99.8579	80098	89.7678	6.1209	-2.17872	4.33516	-2.19851	79869	89.5111	6.28168	-2.17003
ST11.00	166374	73305	90	33	237	72945	99.5089	59323	81.3257	6.3748	-2.21967	4.53914	-2.2379	61289	84.0208	7.45339	-2.16275
ST11.02	286536	131384	77	54	282	130971	99.6857	109165	83.3505	6.25519	-3.10597	4.46242	-3.17319	113325	86.5268	6.95866	-2.92046
ST11.03	200370	85340	108	0	57	85175	99.8067	73157	85.8902	6.37794	-2.13281	4.54533	-2.14697	72018	84.553	6.60099	-2.10749
ST12.00	262350	123341	65	45	215	123016	99.7365	109730	89.1998	6.42657	-1.91815	4.53885	-1.93301	114029	92.6944	7.02054	-1.92239
ST12.01	184700	81699	132	46	296	81225	99.4198	67343	82.9092	6.71793	-1.90057	4.75744	-1.91169	69238	85.2422	7.49111	-1.87248
ST12.02	269382	119376	99	0	71	119206	99.8576	108109	90.6909	6.27695	-1.67666	4.41636	-1.68529	109764	92.0793	6.4246	-1.67761
ST12.03	268572	116905	128	0	97	116680	99.8075	101818	87.2626	6.42978	-2.10048	4.54959	-2.11772	104986	89.9777	7.04899	-2.08532
ST12.05	207838	86552	54	0	73	86425	99.8533	74418	86.107	6.26184	-3.04293	4.45292	-3.15731	75463	87.3162	6.65104	-3.02312
ST12.06	89688	36901	19	0	21	36861	99.8916	32554	88.3156	6.13406	-2.63009	4.39316	-2.63376	31184	84.5989	5.98582	-2.60279
ST13.00	60610	25006	72	9	76	24849	99.3722	18932	76.1882	5.30605	-1.23336	3.78898	-1.24837	23410	94.209	7.74404	-1.25188
ST13.01	102058	45072	50	11	119	44892	99.6006	38861	86.5655	6.06412	-1.45896	4.31827	-1.47911	37390	83.2888	6.44794	-1.45473
ST13.02	126748	54170	143	26	144	53857	99.4222	47487	88.1724	3.37692	-0.563455	2.49865	-0.583596	49792	92.4522	4.55553	-0.474943
ST13.04	199566	86944	102	38	229	86575	99.5756	74741	86.3309	3.92302	-0.963804	2.83379	-0.973204	77563	89.5905	5.95693	-0.93734
ST13.05	153422	68340	58	0	38	68244	99.8595	62303	91.2945	4.9795	-1.56732	3.54749	-1.56987	65474	95.941	5.59015	-1.58035
ST13.06	95540	42601	51	0	28	42522	99.8146	35946	84.5351	4.92761	-2.39933	3.47041	-2.40866	35772	84.1259	5.08931	-2.41494
ST13.07	76248	33697	16	0	18	33663	99.8991	29993	89.0978	5.7727	-1.43141	4.08306	-1.44466	28216	83.819	5.73888	-1.40004
ST13.08	182774	80965	49	0	55	80861	99.8715	75446	93.3033	5.73905	-1.30492	4.03012	-1.31303	76855	95.0458	5.86293	-1.30197
ST13.09	163090	70337	17	0	37	70283	99.9232	64551	91.8444	5.76713	-2.33818	4.27374	-2.38077	60261	85.7405	5.0287	-2.31845
ST13.10	132622	55206	37	0	29	55140	99.8804	48494	87.947	5.4366	-1.45133	3.8451	-1.46612	47483	86.1135	5.82458	-1.41155
ST13.11	171412	73220	28	0	41	73151	99.9058	66866	91.4082	5.91621	-1.52558	4.20441	-1.54071	67736	92.5975	6.63474	-1.51437
ST14.00	40468	18716	20	5	29	18662	99.7115	17149	91.8926	3.15537	-0.59614	2.46623	-0.483553	17059	91.4104	4.70744	-0.54146
ST14.01	154646	70373	39	28	161	70145	99.676	63898	91.0942	4.54471	0.224863	3.27311	0.228451	64210	91.539	4.81239	0.713981
ST14.02	3223248	1451511	966	509	2381	1447655	99.7343	1325059	91.5314	4.54685	-0.459414	3.41874	-0.518643	1347919	93.1105	5.30694	-0.459284
ST14.03	189242	82338	87	33	217	82001	99.5907	71984	87.7843	4.68253	-0.100479	3.41185	-0.349828	76195	92.9196	5.76199	-0.287008
ST14.04	209560	92168	133	47	254	91734	99.5291	78522	85.5975	5.54447	-0.212631	3.9516	-0.218284	83037	90.5193	6.33975	-0.105379
ST14.06	127370	55662	15	0	23	55624	99.9317	49484	88.9616	5.55715	-1.05638	3.9306	-1.15004	46708	83.9709	5.23994	-1.12825
ST14.09	172956	74755	19	0	42	74694	99.9184	69075	92.4773	4.98902	-2.46105	3.57541	-2.46851	69491	93.0342	5.37887	-2.41512
ST17.00	88196	40369	43	15	60	40251	99.7077	37325	92.7306	5.42573	-1.42822	3.86434	-1.43817	38252	95.0337	6.31518	-1.42787
ST17.01	314670	141582	182	75	399	140926	99.5367	123606	87.7099	4.76456	-0.947764	3.50766	-0.985755	128378	91.096	6.12171	-0.951398
ST17.02	39674	15753	29	3	48	15673	99.4922	11569	73.8148	5.31123	-0.579133	3.8689	-0.599521	15005	95.7379	6.95569	-0.598617
ST17.03	172264	79798	89	23	202	79484	99.6065	70856	89.145	4.89047	-0.222968	3.48883	-0.23405	74625	93.8868	5.51654	-0.170646
ST17.04	166040	78317	39	23	64	78191	99.8391	72623	92.879	4.75031	-0.934233	3.37024	-0.941818	73490	93.9878	4.4115	-0.923421
ST17.05	218126	99692	29	0	34	99629	99.9368	93079	93.4256	5.84084	-0.845275	4.15051	-0.855795	94118	94.4685	5.7102	-0.831247
ST17.06	156614	67947	26	0	25	67896	99.9249	63543	93.5887	5.53753	-0.602625	3.95551	-0.617596	61789	91.0054	4.92789	-0.582825
ST17.07	111190	46871	15	0	19	46837	99.9275	44758	95.5612	3.82601	-1.30141	2.82601	-1.31588	44548	95.1128	3.48699	-1.29584
ST18.01	93272	44073	23	13	60	43977	99.7822	39913	90.7588	5.0108	-1.40417	3.56661	-1.41559	40784	92.7394	4.78567	-1.41671
ST18.02	59180	25487	14	0	24	25449	99.8509	24344	95.658	5.41815	-1.13267	3.83148	-1.1257	25090	98.5893	4.9948	-1.1195
ST18.03	24622	10179	23	1	17	10138	99.5972	8491	83.7542	5.36775	-0.847235	3.85359	-0.855945	9840	97.0606	6.01056	-0.855861
ST18.04	48202	21333	11	0	5	21317	99.925	19566	91.7859	5.70181	-2.38976	4.16349	-2.41844	19135	89.764	4.98339	-2.37218
ST18.05	182206	80473	28	0	23	80422	99.9366	75797	94.2491	5.24052	-1.28596	3.70025	-1.29368	75867	94.3361	4.65291	-1.28081
ST18.06	91510	40415	7	0	18	40390	99.9381	38164	94.4887	5.13414	-1.11098	3.64085	-1.12003	37898	93.8302	4.39693	-1.10153
ST18.07	225908	95699	81	0	56	95562	99.8568	85996	89.9897	5.7597	-0.730774	4.0872	-0.741924	86517	90.5349	5.82786	-0.673964
ST18.08	131258	55843	22	0	41	55780	99.8872	51150	91.6995	5.15229	-1.47192	3.69501	-1.48666	50242	90.0717	4.73041	-1.48679
ST18.09	107112	48910	21	15	77	48797	99.769	44051	90.274	5.33354	-0.53483	3.8068	-0.548379	43077	88.278	5.19372	-0.413382
ST19.00	145666	63803	104	36	205	63458	99.4593	56625	89.2322	5.55411	-0.812483	3.94118	-0.821868	60297	95.0188	6.00511	-0.810574
ST19.01	103476	48205	26	18	62	48099	99.7801	41882	87.0746	5.76783	-0.951992	4.14865	-0.964962	39325	81.7585	5.56077	-0.917667
ST19.03	166776	73713	70	0	30	73613	99.8643	64255	87.2876	5.52377	-1.05432	3.95798	-0.989102	64046	87.0037	5.68013	-0.94251
ST21.01	179408	76675	78	0	58	76539	99.8226	70543	92.1661	5.24835	-1.22076	3.69776	-1.22853	71899	93.9377	5.10125	-1.22128
ST21.02	181002	79191	109	0	71	79011	99.7727	67998	86.0614	4.98046	-1.67707	3.54455	-1.69076	68505	86.7031	5.38361	-1.70637
ST21.04	173736	77174	83	0	41	77050	99.8393	70947	92.0792	5.01325	-1.17402	3.50787	-1.17899	71120	92.3037	4.98453	-1.16448
ST21.05	34744	15031	31	0	32	14968	99.5809	13392	89.4709	1.89793	-2.98707	2.32682	-2.97251	14703	98.2296	3.94967	-3.02681
ST21.06	118476	49835	18	0	31	49786	99.9017	44247	88.8744	5.07433	-1.06816	3.5931	-1.07848	43226	86.8236	5.21088	-1.05006
ST21.07	172040	75543	102	40	357	75044	99.3394	64950	86.5492	4.38865	-1.94298	3.08656	-1.94582	68011	90.6282	5.34785	-1.89734
ST21.08	70664	31172	12	0	14	31146	99.9166	28177	90.4675	5.18105	-1.65321	3.70445	-1.65831	26143	83.9369	4.75867	-1.63717
ST22.00	102644	44553	41	14	126	44372	99.5937	38326	86.3743	5.67478	-0.546241	4.02054	-0.554349	37708	84.9815	6.18879	-0.43307
ST22.01	74642	32287	20	0	14	32253	99.8947	29102	90.2304	4.39316	-1.89912	3.07968	-1.90191	27307	84.665	4.29417	-1.87003
ST22.03	130244	58587	17	0	23	58547	99.9317	54176	92.5342	5.28773	-2.62253	3.87833	-2.64584	53336	91.0995	5.08096	-2.62255
ST22.04	169050	68904	45	0	47	68812	99.8665	58905	85.6028	5.33674	-1.30025	3.75159	-1.30492	58279	84.6931	5.86999	-1.28094
ST22.05	180254	79818	117	48	222	79431	99.5151	70026	88.1595	3.51445	-1.01306	2.62393	-1.0177	71460	89.9649	4.645	-0.976601
ST22.08	130876	55552	23	0	37	55492	99.892	49815	89.7697	5.27465	-0.788962	3.75003	-0.741691	49839	89.8129	5.60948	-0.666646
ST22.09	203254	86686	87	0	58	86541	99.8327	78658	90.891	5.57264	-3.17135	4.06247	-3.18498	80502	93.0218	5.7844	-3.10908
ST23.00	348350	153079	333	78	616	152052	99.3291	133939	88.0876	5.50803	-1.481	3.9038	-1.49195	137141	90.1935	6.37077	-1.48312
ST23.01	205250	93293	147	42	272	92832	99.5059	81945	88.2724	4.94965	-1.55654	3.48824	-1.56514	82447	88.8131	5.7735	-1.56881
ST23.02	397640	178471	67	0	107	178297	99.9025	166395	93.3246	5.78045	-1.42987	4.16956	-1.45066	162901	91.365	5.64672	-1.44445
ST23.03	221128	97438	46	0	68	97324	99.883	90495	92.9832	5.92555	-1.34321	4.24907	-1.36074	92838	95.3907	5.95105	-1.35232
ST23.05	110106	47800	18	0	19	47763	99.9226	44173	92.4837	5.82041	-2.31704	4.29826	-2.34551	42252	88.4618	5.56713	-2.32181
ST23.06	67692	28668	11	0	25	28632	99.8744	25313	88.4081	6.13899	-1.01315	4.51568	-1.04599	23466	81.9573	5.85854	-0.981801
ST23.07	370196	158834	56	0	102	158676	99.9005	146015	92.0208	5.41892	-1.63387	3.82821	-1.64504	145305	91.5734	5.84018	-1.63499
ST23.08	158128	69720	28	0	24	69668	99.9254	65716	94.3274	5.92526	-1.82657	4.23765	-1.84439	64980	93.2709	5.73723	-1.8373
ST24.00	223786	102413	77	41	209	102086	99.6807	91472	89.6029	5.3568	-1.83382	3.77354	-1.84379	92906	91.0076	6.08544	-1.84861
ST24.01	182744	82153	26	0	36	82091	99.9245	77381	94.2625	4.98397	-1.00509	3.57145	-1.02081	77259	94.1138	4.78999	-0.985763
ST24.02	200694	90485	39	0	43	90403	99.9094	84727	93.7214	5.59326	-1.67805	4.02072	-1.69622	83549	92.4184	5.31091	-1.69561
ST24.03	171384	77392	31	0	32	77329	99.9186	74081	95.7998	5.31113	-0.878212	3.81133	-0.895864	72862	94.2234	5.00255	-0.83742
ST24.04	181668	75053	75	0	105	74873	99.7602	64505	86.1526	4.64408	-2.27876	3.28327	-2.28471	61270	81.8319	5.75212	-2.24643
ST24.05	7340	3265	0	0	1	3264	99.9694	3155	96.6605	4.04564	-3.0693	2.97313	-3.08583	3123	95.6801	3.52885	-3.07682
ST24.07	128232	54914	20	0	22	54872	99.9235	50866	92.6994	4.85334	-1.33039	3.46782	-1.34566	50201	91.4875	5.00025	-1.32926
ST24.08	139082	58644	41	0	36	58567	99.8687	54579	93.1907	4.73735	-1.59266	3.39992	-1.61091	55101	94.082	4.91886	-1.5984
ST27.00	124786	55034	90	31	241	54672	99.3422	48852	89.3547	4.6901	-0.320671	3.33165	-0.318796	52346	95.7455	5.44831	-0.298444
ST27.01	178290	81728	64	28	205	81431	99.6366	73887	90.7357	5.53465	-0.642644	3.91556	-0.656461	77233	94.8447	6.51883	-0.608869
ST27.02	268516	114790	144	0	108	114538	99.7805	103298	90.1867	5.98777	-0.499035	4.23588	-0.511167	108736	94.9344	6.61474	-0.491522
ST27.03	250632	110689	98	0	90	110501	99.8302	101276	91.6517	5.62527	-0.808466	3.94826	-0.817861	103921	94.0453	6.12522	-0.792687
ST28.01	80522	35342	16	0	16	35310	99.9095	33666	95.3441	3.74129	0.166571	2.42793	0.131479	33625	95.228	3.43698	0.141686
ST28.02	186596	82378	13	0	37	82328	99.9393	77832	94.5389	5.00433	-1.05043	3.50834	-1.05369	75994	92.3064	5.25466	-1.02391
ST28.03	95628	43358	13	0	19	43326	99.9262	41908	96.7271	4.87055	-1.27119	3.4674	-1.28013	41743	96.3463	4.4329	-1.27242
ST28.04	72898	33026	17	0	13	32996	99.9092	30944	93.7811	4.6383	-1.49133	3.27959	-1.49651	31427	95.2449	5.19259	-1.50023
ST28.05	102358	45193	13	0	27	45153	99.9115	42674	94.5098	5.09661	-1.13824	3.62492	-1.14875	42229	93.5242	5.10582	-1.13705
ST28.06	153900	71620	33	22	108	71457	99.7724	65789	92.068	5.49309	-1.0584	3.93022	-1.07379	65128	91.1429	5.51139	-1.06114
ST29.01	130588	58039	21	0	35	57983	99.9035	54224	93.5171	3.23491	-0.698714	2.76721	-0.719575	51587	88.9692	3.6624	-0.686144
ST30.00	256518	112990	74	0	68	112848	99.8743	104018	92.1753	6.09167	-1.28324	4.33905	-1.28744	104852	92.9144	5.95451	-1.26067
ST30.01	147908	63929	30	0	35	63864	99.8983	58343	91.3551	5.42942	-1.71558	3.8443	-1.71387	55352	86.6717	5.095	-1.67496
ST30.02	126752	57945	27	21	95	57802	99.7532	53632	92.7857	4.46176	-2.09933	3.13295	-2.08605	53795	93.0677	4.57923	-2.04757
ST31.00	157716	68387	27	0	35	68325	99.9093	62720	91.7966	6.00679	-1.85072	4.34195	-1.89107	63047	92.2752	6.44113	-1.87386
ST31.02	205714	90880	25	0	32	90823	99.9373	82199	90.5046	6.77158	-1.16869	4.72975	-1.24303	78372	86.2909	6.7961	-1.20673
ST32.01	271532	117141	69	0	95	116977	99.86	106170	90.7614	5.13337	-0.481377	3.72975	-0.492854	108840	93.0439	5.84222	-0.400373
ST32.02	163644	71005	305	0	75	70625	99.4648	57115	80.8708	5.35341	-0.654444	3.78984	-0.693665	63695	90.1876	6.85122	-0.712714
ST32.03	116812	50720	23	0	34	50663	99.8876	44144	87.1326	6.16371	-0.850457	4.41297	-0.860217	42633	84.1502	6.5304	-0.832264
ST35.00	125654	55344	22	0	18	55304	99.9277	49708	89.8814	6.21121	-1.31734	4.50137	-1.33901	46302	83.7227	5.60917	-1.28259
ST36.00	121122	53344	18	0	27	53299	99.9156	47851	89.7784	5.81697	-0.871212	4.0983	-0.931973	45186	84.7783	5.88421	-0.856681
ST36.01	121128	52138	18	0	34	52086	99.9003	47300	90.8114	5.49154	-1.88043	3.86263	-1.88864	45726	87.7894	5.1805	-1.86266
ST36.02	199530	88492	25	0	42	88425	99.9243	81994	92.7272	6.29011	-1.40518	4.40804	-1.41439	79388	89.78	5.91054	-1.39925
ST36.03	198878	85363	31	0	55	85277	99.8993	77617	91.0175	6.08314	-1.17413	4.26498	-1.181	77714	91.1313	6.2897	-1.15192
ST37.01	29292	12561	6	0	14	12541	99.8408	11380	90.7424	4.9633	-2.91864	3.59685	-2.79407	11516	91.8268	4.81274	-2.2491
ST37.03	8954	3720	15	0	17	3688	99.1398	3221	87.3373	6.23787	-0.811871	4.49221	-1.06205	3590	97.3427	6.68562	-1.05508
ST41.01	164450	70080	47	0	51	69982	99.8602	62249	88.95	6.29729	-1.87145	4.63689	-1.9226	59881	85.5663	6.1794	-1.90098
ST41.03	126036	53245	32	0	53	53160	99.8404	47094	88.5892	4.80966	-2.0548	3.52469	-2.13672	45277	85.1712	4.93538	-2.12297
