# Supplementary material for: Dysbiosis, inflammation, and response to treatment: a longitudinal study of pediatric subjects with newly diagnosed inflammatory bowel disease
Source: Genome Med. 2016 Jul 13;8:75. doi: 10.1186/s13073-016-0331-y (PMC4944441; doi:10.1186/s13073-016-0331-y)
Supplement: Additional file 3: — De novo and rarefy analysis. Contains a table that compares results from the generalized estimating equation (GEE) analysis performed in the paper (using closed-reference OTU picking) to de novo OTU picking and rarefied closed-reference approaches. (XLSX 10 kb) [file 13073_2016_331_MOESM3_ESM.xlsx]

## Sheet: comparison
	Analysis	Extra notes	Outcome	Predictor			Microbiome method
							Closed	Closed subsampled to 3155 seq	De novo
	Table S3 - cases vs. controls	at baseline	shannon	UC/CD/control diagnosis	CD	estimate	-0.94	-0.66	-0.91
						pvalue	1E-05	6E-07	7E-05
					UC	estimate	-1.31	-0.85	-0.79
						pvalue	8E-05	6E-06	4E-03
			dysbiosis	UC/CD/control diagnosis	CD	estimate	0.86	0.89	0.88
						pvalue	6E-08	2e-11	2e-11
					UC	estimate	1.75	1.73	1.8
						pvalue	4e-15	2e-16	2e-16
		average	shannon	UC/CD/control diagnosis	CD	estimate	-0.72	-0.52	-0.69
						pvalue	7E-03	3E-09	6E-06
					UC	estimate	-0.98	-0.65	-0.5
						pvalue	2E-03	1E-05	0.02
			dysbiosis	UC/CD/control diagnosis	CD	estimate	0.67	0.69	0.69
						pvalue	3E-07	9e-11	1E-10
					UC	estimate	1.38	1.36	1.41
						pvalue	3E-10	3E-09	5E-09
	Table S5 - associations with calprotectin	cases + controls	calprotectin	dysbiosis		estimate	260	250	243
						pvalue	4E-04	9E-06	1E-05
		cases only	calprotectin	dysbiosis		estimate	286	274	256
						pvalue	3E-04	1E-04	2E-04
			PCDAI	dysbiosis		estimate	5.37	5.31	5.18
						pvalue	1E-04	9E-04	1E-03
